# Supplementary material for: Effect of the Silica–Magnetite Nanocomposite Coating Functionalization on the Doxorubicin Sorption/Desorption
Source: Pharmaceutics. 2022 Oct 24;14(11):2271. doi: 10.3390/pharmaceutics14112271 (PMC9694706; doi:10.3390/pharmaceutics14112271)
Supplement: Supplementary file 1 [file pharmaceutics-14-02271-s001.zip]

Archive with 1 entries (1 files):
- pharmaceutics-1954130-supplementary.pdf
